# Supplementary material for: Combining globally search for a regular expression and print matching lines with bibliographic monitoring of genomic database improves diagnosis
Source: Front Genet. 2023 Apr 20;14:1122985. doi: 10.3389/fgene.2023.1122985 (PMC10157399; doi:10.3389/fgene.2023.1122985)
Supplement: Supplementary file 1 [file Table2.XLSX]

## Sheet: grep post publi
Gene	PMID	Journal	Year of publication
ATP1A3	31616254	Front Cell Neurosci	2019
CDH2	31585109	Am J Hum Genet	2019
CDK8	30905399	Am J Hum Genet	2019
CHRNA3	31708116	Am J Hum Genet	2019
CSDE1	31579823	Sci Adv	2019
CSGALNACT1	31325655	Bone	2019
DEGS1	31186544	Eur J Hum Genet	2019
FAM160B1	31353455	Clin Genet	2019
IQSEC1	31607425	Am J Hum Genet	2019
KDM3B	30929739	Am J Hum Genet	2019
NLRP5	31829238	Clin Epigenetics	2019
NTNG2	31668703	Am J Hum Genet	2019
PAICS	31600779	Hum Mol Genet	2019
PCYT2	31637422	Brain	2019
PIGU	31353022	Am J Hum Genet	2019
POLR2A	31353023	Am J Hum Genet	2019
SEC31A	30464055	J Med Genet	2019
SLC5A6	31754459	NPJ Genom Med	2019
TMX2	31735293	Am J Hum Genet	2019
TUBGCP2	31630790	Am J Hum Genet	2019
UBAP1	30929741	Am J Hum Genet	2019
UPF2	31585809	Neuron	2019
WDR37	31491411	Am J Hum Genet	2019
ZNF142	31036918	Genet Med	2019
ADARB1	32220291	Am J Hum Genet	2020
AIM2	32350463	Nature	2020
APOO	32439808	J Med Genet	2020
ARHGEF9	32939676	Neurogenetics	2020
ATP1A2	30690204	Eur J Med Genet	2020
ATP6V1B2	31655144	Eur J Med Genet	2020
BOD1	32578875	Clin Genet	2020
BRPF1	32457794	Front Genet	2020
CACNB4	32176688	PLoS Genet	2020
CDK19	32330417	Am J Hum Genet	2020
CHD8	31980904	Hum Genet	2020
CLCN7	32691986	Mol Genet Genomic Med	2020
CPE	32936766	J Clin Res Pediatr Endocrinol	2020
CSNK1G1	33009664	Clin Genet	2020
DLG5	32631816	J Med Genet	2020
EEF1A2	32196822	Hum Mutat	2020
EEF1B2	31845318	Clin Genet	2020
EIF2AK1	32197074	Am J Hum Genet	2020
EIF2AK2			2020
EXOC2	32639540	J Exp Med	2020
EXOSC5	32504085	Hum Mol Genet	2020
FGF12	32645220	Epilepsia	2020
FOXP4	33110267	Genet Med	2020
GALNT2	32293671	Brain	2020
GRM7	32286009	Ann Clin Transl Neurol	2020
HIST1H4C	31804630	Eur J Hum Genet	2020
HIST1H4J			2020
HNRNPH1	32335897	Clin Genet	2020
KAT5	32822602	Am J Hum Genet	2020
KAT8	31794431	J Clin Invest	2020
KIF1A	32935419	Hum Mutat	2020
KIF21B	32415109	Nat Commun	2020
KMT2A	33043602	Am J Med Genet A	2020
LMNB2	33033404	Genet Med	2020
MADD	32761064	Brain	2020
MAPK1	32721402	Am J Hum Genet	2020
MBOAT7	32645526	Genomics	2020
MLKL	32358523	Cell Death Dis	2020
NDUFA8	32385911	Clin Genet	2020
NDUFC2	32969598	EMBO Mol Med	2020
NKX2-2	32818257	J Clin Endocrinol Metab	2020
NRROS	32197075	Am J Hum Genet	2020
OGDH	32383294	J Inherit Metab Dis	2020
PSMB1	32129449	Hum Mol Genet	2020
PTPN23	31395947	Eur J Hum Genet	2020
PUM1	31859446	Am J Med Genet A	2020
QRICH1	33009816	Clin Genet	2020
RALGAPA1	32004447	Am J Hum Genet	2020
RIC1	31932796	Nat Med	2020
RNF113A	31793730	Am J Med Genet A	2020
SCAMP5	31439720	J Med Genet	2020
SCYL2	31960134	Hum Genet	2020
SIAH1	32430360	J Med Genet	2020
SKI	31980905	Hum Genet	2020
SPOP	32109420	Am J Hum Genet	2020
SUPT16H	31924697	J Med Genet	2020
SVIL	32779703	Brain	2020
SZT2	32402703	Epilepsy Behav	2020
TAF1C	32779182	Clin Genet	2020
TBC1D2B	32623794	Hum Mutat	2020
TFCP2L1	33097957	Nephrol Dial Transplant	2020
TOP2B	31953910	Mol Genet Genomic Med	2020
TRAPPC4	31794024	Brain	2020
TRPM3	32427099	Elife	2020
UAP1	33098688	FEBS Lett	2020
WRAP53	32303682	Cell Death Dis	2020
YIF1B	33103737	Brain	2020
ZNF407	32737394	J Hum Genet	2020
